# Supplementary material for: Prognostic performance of examined lymph nodes, lymph node ratio, and positive lymph nodes in gastric cancer: a competing risk model study
Source: Front Endocrinol (Lausanne). 2025 Feb 21;16:1434999. doi: 10.3389/fendo.2025.1434999 (PMC11885136; doi:10.3389/fendo.2025.1434999)
Supplement: Supplementary file 5 [file Table1.xlsx]

## Sheet: Sheet1
TABLE S1 Baseline clinicopathological characteristics of the enrolled patients for normal model.
Variables	Total (n = 337)	Death (n = 134)	Live (n = 203)	P-value
Age, n (%)				0.114
24~39	12 (4)	3 (2)	9 (4)
40~59	92 (27)	30 (22)	62 (31)
60~88	233 (69)	101 (75)	132 (65)
Sex, n (%)				0.249
Female	96 (28)	33 (25)	63 (31)
Male	241 (72)	101 (75)	140 (69)
Race, n (%)				0.724
White	210 (62)	87 (65)	123 (61)
Black	70 (21)	26 (19)	44 (22)
Others	57 (17)	21 (16)	36 (18)
Marital, n (%)				0.538
Married	204 (61)	81 (60)	123 (61)
Divorced/Separated	33 (10)	14 (10)	19 (9)
Married	204 (61)	81 (60)	123 (61)
Single/Unmarried	50 (15)	16 (12)	34 (17)
Widowed/Others	50 (15)	23 (17)	27 (13)
Year of diagnosis, n (%)				0.011
2010	42 (12)	23 (17)	19 (9)
2011	61 (18)	32 (24)	29 (14)
2012	71 (21)	25 (19)	46 (23)
2013	53 (16)	22 (16)	31 (15)
2014	57 (17)	19 (14)	38 (19)
2015	53 (16)	13 (10)	40 (20)
AJCC stage, n (%)				0.183
IIa	66 (20)	21 (16)	45 (22)
IIb	271 (80)	113 (84)	158 (78)
T stage, n (%)				0.265
T1	79 (23)	27 (20)	52 (26)
T2	129 (38)	49 (37)	80 (39)
T3	129 (38)	58 (43)	71 (35)
N stage, n (%)				0.139
N1	275 (82)	115 (86)	160 (79)
N2~N3	62 (18)	19 (14)	43 (21)
Radiotherapy, n (%)				0.285
No/NA	118 (35)	52 (39)	66 (33)
Yes	219 (65)	82 (61)	137 (67)
Surgery.method, n (%)				0.073
TG	70 (21)	36 (27)	34 (17)
Others	27 (8)	11 (8)	16 (8)
PG/DG	240 (71)	87 (65)	153 (75)
Grade, n (%)				0.65
I~II	125 (37)	53 (40)	72 (35)
III~IV	201 (60)	76 (57)	125 (62)
Unknown	11 (3)	5 (4)	6 (3)
Multiple lesions, n (%)				0.536
No	266 (79)	103 (77)	163 (80)
Yes	71 (21)	31 (23)	40 (20)
Prior malignancy history, n (%)				0.295
No	284 (84)	109 (81)	175 (86)
Yes	53 (16)	25 (19)	28 (14)
LNR, Median (Q1, Q3)	0.10 (0.06, 0.20)	0.14 (0.07, 0.25)	0.08 (0.06, 0.17)	< 0.001
ELN, Median (Q1, Q3)	16 (10, 23)	13.5 (8, 20)	18 (12, 24)	< 0.001
pN, Median (Q1, Q3)	2 (1, 2)	2 (1, 2)	1 (1, 2)	0.849
GC, gastric cancer; n, number; AJCC, American Joint Committee on Cancer; NA, not available; PG/DG, proximal/distal gastrectomy; TG, total gastrectomy; ELN, examined lymph node; pN, positive lymph node; LNR, lymph node ratio; Q1, the 25th percentile of the sample data; Q3, the 75th percentile of the sample data.
