# Supplementary material for: Prognostic performance of examined lymph nodes, lymph node ratio, and positive lymph nodes in gastric cancer: a competing risk model study
Source: Front Endocrinol (Lausanne). 2025 Feb 21;16:1434999. doi: 10.3389/fendo.2025.1434999 (PMC11885136; doi:10.3389/fendo.2025.1434999)
Supplement: Supplementary file 6 [file Table2.xlsx]

## Sheet: Sheet1
TABLE S2 Forest plot of subgroup analyses and interaction tests of OS in normal model.
	LNR					ELN					pN
	Subgroup analysis			Interaction test		Subgroup analysis			Interaction test		Subgroup analysis			Interaction test
Variables	HR (95% CI)	P-value		P-value		HR (95% CI)	P-value		P-value		HR (95% CI)	P-value		P-value
Age											NA
24~39	2.377 (0.215-26.322)	0.48		Reference		0.701 (0.063-7.762)	0.772		Reference
40~59	1.918 (0.934-3.941)	0.076		0.674		0.468 (0.224-0.978)	0.044		0.91
60~88	1.649 (1.104-2.463)	0.014		0.6		0.720 (0.483-1.073)	0.106		0.683
Sex
Female	1.309 (0.661-2.594)	0.44		Reference		0.719 (0.363-1.424)	0.344		Reference		1.373 (0.327-5.769)	0.665		Reference
Male	1.980 (1.322-2.965)	<0.001		0.293		0.622 (0.413-0.936)	0.023		0.698		2.886 (1.171-7.108)	0.021		0.343
Race
White	1.970 (1.288-3.011)	0.002		Reference		0.582 (0.378-0.895)	0.014		Reference		3.121 (1.142-8.530)	0.027		Reference
Black	1.837 (0.816-4.137)	0.142		0.838		0.597 (0.265-1.345)	0.213		0.909		1.897 (0.444-8.108)	0.387		0.561
Others	1.193 (0.475-2.998)	0.707		0.41		1.041 (0.431-2.516)	0.928		0.26		0.890 (0.118-6.703)	0.91		0.289
Marital status
Married	1.338 (0.864-2.072)	0.192		Reference		0.818 (0.525-1.276)	0.377		Reference		2.788 (0.877-8.866)	0.082		Reference
Divorced/Separated	2.242 (0.623-8.072)	0.217		0.376		0.457 (0.153-1.369)	0.162		0.218		1.721 (0.222-13.345)	0.604		0.674
Single/Unmarried	3.949 (1.356-11.494)	0.012		0.087		0.265 (0.091-0.767)	0.014		0.045		1.837 (0.241-14.008)	0.558		0.93
Widowed/Others	2.687 (1.136-6.351)	0.024		0.121		0.672 (0.293-1.538)	0.346		0.615		1.308 (0.304-5.628)	0.718		0.453
Year of diagnosis											NA
2010	3.596 (1.463-8.840)	0.005		Reference		0.351 (0.147-0.837)	0.018		Reference
2011	1.909 (0.931-3.912)	0.077		0.38		0.611 (0.301-1.239)	0.172		0.408
2012	2.207 (0.952-5.118)	0.065		0.549		0.608 (0.268-1.379)	0.234		0.486
2013	0.787 (0.340-1.824)	0.577		0.025		0.982 (0.411-2.346)	0.968		0.12
2014	1.394 (0.565-3.441)	0.471		0.203		1.117 (0.449-2.781)	0.812		0.09
2015	2.620 (0.855-8.027)	0.092		0.754		0.390 (0.120-1.268)	0.118		0.971
AJCC stage											NA
IIa	2.046 (0.817-5.125)	0.126		Reference		1.018 (0.429-2.415)	0.967		Reference
IIb	1.779 (1.223-2.586)	0.003		0.918		0.583 (0.398-0.853)	0.006		0.206
T stage
T1	2.337 (1.043-5.235)	0.039		Reference		0.575 (0.267-1.238)	0.157		Reference		1.870 (0.558-6.266)	0.31		Reference
T2	1.312 (0.745-2.310)	0.348		0.268		0.592 (0.332-1.056)	0.076		0.962		2.052 (0.282-14.935)	0.478		0.951
T3	2.134 (1.260-3.616)	0.005		0.875		0.743 (0.437-1.263)	0.273		0.632		2.527 (0.788-8.110)	0.119		0.739
N stage
N1	2.132 (1.477-3.080)	<0.001		Reference		0.614 (0.420-0.899)	0.012		Reference		2.434 (0.897-6.603)	0.081		Reference
N2~N3	1.698 (0.225-12.810)	0.608		0.915		0.932 (0.374-2.319)	0.88		0.423		2.393 (0.685-8.365)	0.172		0.861
Radiotherapy
No/NA	1.647 (0.955-2.839)	0.073		Reference		0.776 (0.450-1.338)	0.362		Reference		2.298 (0.826-6.391)	0.111		Reference
Yes	2.028 (1.286-3.197)	0.002		0.631		0.512 (0.322-0.816)	0.005		0.293		1.677 (0.528-5.326)	0.381		0.62
Surgical procedure
TG	1.363 (0.702-2.646)	0.361		Reference		0.574 (0.287-1.150)	0.117		Reference		4.107 (0.965-17.475)	0.056		Reference
Others	1.583 (0.469-5.340)	0.459		0.795		0.514 (0.150-1.764)	0.29		0.851		1.762 (0.220-14.089)	0.593		0.539
PG/DG	1.959 (1.269-3.024)	0.002		0.414		0.687 (0.447-1.054)	0.086		0.631		1.723 (0.630-4.709)	0.289		0.306
Grade											NA
I~II	1.409 (0.817-2.428)	0.217		Reference		0.677 (0.386-1.188)	0.174		Reference
III~IV	2.107 (1.325-3.351)	0.002		0.248		0.546 (0.344-0.866)	0.01		0.47
Unknown	1.144 (0.189-6.917)	0.884		0.85		4.342 (0.470-40.089)	0.195		0.083
Multiple lesions
No	1.918 (1.289-2.856)	0.001		Reference		0.557 (0.373-0.832)	0.004		Reference		2.237 (0.979-5.113)	0.056		Reference
Yes	1.457 (0.718-2.957)	0.298		0.522		0.919 (0.452-1.866)	0.814		0.213		1.260 (0.170-9.348)	0.821		0.655
Prior malignancy history											NA
No	1.885 (1.284-2.767)	0.001		Reference		0.589 (0.401-0.865)	0.007		Reference
Yes	1.397 (0.626-3.117)	0.414		0.5		0.942 (0.416-2.134)	0.886		0.282
OS, overall survival; HR, hazard ratio; CI, confidence interval; LNR, lymph node ratio; ELN, examined lymph node; pN, positive lymph node; AJCC, American Joint Committee on Cancer; TG, total gastrectomy; PG/DG, proximal/distal gastrectomy.
