# Supplementary material for: Prognostic performance of examined lymph nodes, lymph node ratio, and positive lymph nodes in gastric cancer: a competing risk model study
Source: Front Endocrinol (Lausanne). 2025 Feb 21;16:1434999. doi: 10.3389/fendo.2025.1434999 (PMC11885136; doi:10.3389/fendo.2025.1434999)
Supplement: Supplementary file 8 [file Table4.xlsx]

## Sheet: Sheet1
TABLE S4 Forest plot of subgroup analyses and interaction tests of DSS in CRM.
	LNR					ELN					pN
	Subgroup analysis			Interaction test		Subgroup analysis			Interaction test		Subgroup analysis			Interaction test
Variables	HR (95% CI)	P-value		P-value		HR (95% CI)	P-value		P-value		HR (95% CI)	P-value		P-value
Age											NA
24~39	1.118 (0.094-13.277)	0.93		Reference		1.443 (0.120-17.294)	0.77		Reference
40~59	1.937 (0.918-4.091)	0.083		0.84		0.439 (0.203-0.951)	0.037		0.63
60~88	1.317 (0.801-2.168)	0.28		0.96		0.913 (0.555-1.502)	0.72		0.98
Sex
Female	0.943 (0.424-2.099)	0.89		Reference		0.896 (0.406-1.977)	0.79		Reference		1.038 (0.195-5.523)	0.97		Reference
Male	1.706 (1.052-2.768)	0.031		0.19		0.723 (0.440-1.189)	0.2		0.62		3.183 (1.129-8.972)	0.029		0.24
Race
White	1.293 (0.771-2.171)	0.33		Reference		0.803 (0.478-1.347)	0.41		Reference		1.979 (0.434-9.024)	0.38		Reference
Black	2.076 (0.733-5.880)	0.17		0.43		0.536 (0.190-1.515)	0.24		0.52		4.003 (0.910-17.605)	0.066		0.54
Others	1.433 (0.512-4.016)	0.49		0.76		1.004 (0.387-2.603)	0.99		0.73		1.239 (0.305-5.030)	0.76		0.7
Marital status
Married	1.017 (0.593-1.744)	0.95		Reference		0.908 (0.524-1.572)	0.73		Reference		2.422 (0.537-10.929)	0.25		Reference
Divorced/Separated	2.356 (0.515-10.776)	0.27		0.26		0.605 (0.176-2.084)	0.43		0.44		2.815 (1.407-5.632)	<0.01		0.85
Single/Unmarried	2.856 (0.972-8.398)	0.056		0.11		0.356 (0.120-1.057)	0.063		0.1		2.272 (1.307-3.949)	<0.01		0.77
Widowed/Others	2.410 (0.851-6.826)	0.098		0.15		0.947 (0.343-2.614)	0.92		0.98		1.287 (0.125-13.288)	0.83		0.65
Year of diagnosis											NA
2010	1.935 (0.789-4.746)	0.15		Reference		0.520 (0.205-1.321)	0.17		Reference
2011	2.089 (0.914-4.776)	0.081		0.9		0.590 (0.256-1.358)	0.21		0.81
2012	1.934 (0.680-5.504)	0.22		0.99		0.552 (0.193-1.577)	0.27		0.95
2013	1.001 (0.332-3.013)	1		0.36		0.806 (0.244-2.663)	0.72		0.5
2014	0.513 (0.167-1.580)	0.24		0.055		1.620 (0.567-4.625)	0.37		0.1
2015	2.403 (0.620-9.319)	0.2		0.9		1.020 (0.262-3.978)	0.98		0.28
AJCC stage											NA
IIa	1.755 (0.614-5.014)	0.29		Reference		1.172 (0.434-3.166)	0.75		Reference
IIb	1.436 (0.917-2.248)	0.11		0.83		0.721 (0.457-1.139)	0.16		0.39
T stage
T1	2.959 (0.936-9.357)	0.065		Reference		0.688 (0.252-1.881)	0.47		Reference		2.359 (0.558-9.970)	0.24		Reference
T2	1.165 (0.613-2.213)	0.64		0.18		0.707 (0.367-1.361)	0.3		0.94		3.033 (2.110-4.360)	<0.001		0.67
T3	1.445 (0.778-2.684)	0.24		0.29		0.903 (0.480-1.696)	0.75		0.71		2.765 (0.569-13.430)	0.21		0.9
N stage
N1	1.625 (1.040-2.541)	0.033		Reference		0.711 (0.448-1.129)	0.15		Reference		3.027 (0.996-9.200)	0.051		Reference
N2~N3	1.082 (0.151-7.776)	0.94		0.81		1.286 (0.465-3.555)	0.63		0.32		1.932 (0.470-7.936)	0.36		0.56
Radiotherapy
No/NA	1.648 (0.849-3.198)	0.14		Reference		0.951 (0.490-1.846)	0.88		Reference		1.632 (0.417-6.396)	0.48		Reference
Yes	1.433 (0.847-2.426)	0.18		0.73		0.622 (0.359-1.079)	0.091		0.37		2.849 (0.966-8.400)	0.058		0.55
Surgical procedure
TG	1.161 (0.536-2.517)	0.7		Reference		0.721 (0.322-1.614)	0.43		Reference		7.080 (2.293-21.858)	<0.001		Reference
Others	0.506 (0.103-2.472)	0.4		0.38		1.051 (0.286-3.860)	0.94		0.65		2.343 (1.116-4.921)	0.024		0.21
PG/DG	1.785 (1.054-3.024)	0.031		0.39		0.754 (0.445-1.279)	0.29		0.91		1.231 (0.303-5.008)	0.77		0.051
Grade											NA
I~II	0.980 (0.504-1.907)	0.95		Reference
III~IV	2.013 (1.165-3.478)	0.012		0.1
Unknown	0.349 (0.037-3.316)	0.36		0.35
Multiple lesions											NA
No	1.646 (1.074-2.523)	0.022		Reference		0.644 (0.416-0.996)	<0.05		Reference
Yes	0.258 (0.028-2.363)	0.23		0.1		5.045 (0.603-42.198)	0.14		0.07
DSS, disease-specific survival; CRM, competing risk model; HR, hazard ratio; CI, confidence interval; LNR, lymph node ratio; ELN, examined lymph node; pN, positive lymph node; AJCC, American Joint Committee on Cancer; NA, not available; TG, total gastrectomy; PG/DG, proximal/distal gastrectomy.
